# Supplementary material for: Genome Analysis Revives a Forgotten Hybrid Crop Edo-dokoro in the Genus Dioscorea
Source: Plant Cell Physiol. 2022 Jul 25;63(11):1667–78. doi: 10.1093/pcp/pcac109 (PMC9680860; doi:10.1093/pcp/pcac109)
Supplement: pcac109_Supp [file pcac109_supp.zip]

Archive with 1 entries (1 files):
- pcp-2022-e-00073-File009.pdf
